# Supplementary material for: The Association between Serum Albumin and Post-Operative Outcomes among Patients Undergoing Common Surgical Procedures: An Analysis of a Multi-Specialty Surgical Cohort from the National Surgical Quality Improvement Program (NSQIP)
Source: J Clin Med. 2022 Nov 4;11(21):6543. doi: 10.3390/jcm11216543 (PMC9655694; doi:10.3390/jcm11216543)
Supplement: Supplementary file 1 [file jcm-11-06543-s001.zip]

Archive with 1 entries (1 files):
- jcm-1938355-supplementary.pdf
